# Supplementary material for: Generalist Eimeria species in rodents: Multilocus analyses indicate inadequate resolution of established markers
Source: Ecol Evol. 2020 Jan 11;10(3):1378–89. doi: 10.1002/ece3.5992 (PMC7029063; doi:10.1002/ece3.5992)
Supplement: Supplementary file 10 [file ECE3-10-1378-s010.xlsx]

## Sheet: Sheet1
Species of Eimeria	Host (s)	Shape of oocyst	Oocyst wall	Oocyst dimensions (µm)§	Sporocyst dimensions (µm)	Oocyst residuum	Polar granule	Reference
E. alorani*	Apodemus agrarius* / A. mystacinus	Ellipsoidal	Smooth	26.9x19.3 (23-29)x(18-22)	12.9x7.7 (12-14)x(7-9)	Absent	Present	Mácová et al. 2018; Hůrková et al. 2005
E. apionodes*	A. flavicollis* / A. agrarius / A. sylvaticus* / A. uralensis / M. glareolus	Short piriform	Smooth	20x17 (17-23)x(13-18)	12x8	Absent	Absent	Mácová et al. 2018; Pellérdy, 1974
E. falciformis*	Mus musculus	Spherical / ellipsoidal	Smooth	18.6x15.9 (15-21)x(13-18)	8.8x5.5 (7-10)	Absent	Present	Jarquín-Díaz et al. 2019
E. falciformis	M. musculus	Ovoid / spherical	Smooth	21x18 (15-26)x(13-24)	11x7 (10-12)x(6-8)	Absent/ Present	Present	Eimer, 1870; Haberkorn, 1970
E. vermiformis*	M. musculus	Spherical / ellipsoidal	Smooth	20x15.6 (16-23)x(12-18)	20x15.6 (16-23)x(12-18)	Absent	Present	Jarquín-Díaz et al. 2019
E. vermiformis	M. musculus	Spherical / ellipsoidal	Lightly pitted	23.1x18.4 (18-26)x(15-21)	12.8x7.9 (11-14)x(6-10)	Absent	Present	Ernst et al. 1971
* Isolates used in the current study
§ Numbers in brackets represent the range
Eimer, G. H. T. (1870). Ueber die ei-oder kugelförmigen sogenannten Psorospermien der Wirbelthiere: ein Beitrag zur Entwicklungsgeschichte der Gregarinen und zur Kenntniss dieser Parasiten als Krankheitsursache; mit einer lithographirten Tafel. Stuber.
Ernst, J. V., Chobotar, B., & Hammond, D. M. (1971). The Oocysts of Eimeria vermiformis sp. n. and E. papillata sp. n.(Protozoa: Eimeriidae) from the Mouse Mus musclus. The Journal of protozoology, 18(2), 221-223.
Haberkorn, A. (1970). Die Entwicklung von Eimeria falciformis (Eimer 1870) in der weißen Maus (Mus musculus). Zeitschrift für Parasitenkunde, 34(1), 49-67.
Hůrková, L., Baker, M. A., Jirků, M., & Modrý, D. (2005). Two new species of Eimeria Schneider 1875 (Apicomplexa: Eimeriidae) from the broad-toothed field mouse, Apodemus mystacinus Danford and Alston 1877 (Rodentia: Muridae) from Jordan. Parasitology research, 97(1), 33-40.
Pellérdy, L. P. (1974). Coccidia and coccidiosis (No. 2nd edition). Akademiai Kiado..
Mácová, A., Hoblíková, A., Hypša, V., Stanko, M., Martinů, J., & Kvičerová, J. (2018). Mysteries of host switching: Diversification and host specificity in rodent-coccidia associations. Molecular phylogenetics and evolution, 127, 179-189.
